# Supplementary material for: A novel Microproteomic Approach Using Laser Capture Microdissection to Study Cellular Protrusions
Source: Int J Mol Sci. 2019 Mar 7;20(5):1172. doi: 10.3390/ijms20051172 (PMC6429397; doi:10.3390/ijms20051172)
Supplement: Supplementary file 1 [file ijms-20-01172-s001.zip]

Archive with 39 entries (38 files):
- New-Fig S5E-s.pdf
- __MACOSX/
- __MACOSX/._New-Fig S5E-s.pdf
- New-Fig S6C-with-legend-s.pdf
- __MACOSX/._New-Fig S6C-with-legend-s.pdf
- New-Fig S2-s.pdf
- __MACOSX/._New-Fig S2-s.pdf
- New-Fig S5G-s.pdf
- __MACOSX/._New-Fig S5G-s.pdf
- Sup-Fig-page1-s.pdf
- __MACOSX/._Sup-Fig-page1-s.pdf
- New-Fig S5C-s.pdf
- __MACOSX/._New-Fig S5C-s.pdf
- New-Fig S5A-s.pdf
- __MACOSX/._New-Fig S5A-s.pdf
- New-Fig S3-s.pdf
- __MACOSX/._New-Fig S3-s.pdf
- New-Fig S5F-s.pdf
- __MACOSX/._New-Fig S5F-s.pdf
- New-Fig S5D-s.pdf
- __MACOSX/._New-Fig S5D-s.pdf
- legend-Supfig3-s.pdf
- __MACOSX/._legend-Supfig3-s.pdf
- New-Fig S5B-s.pdf
- __MACOSX/._New-Fig S5B-s.pdf
- New-Fig S-4A-s.pdf
- __MACOSX/._New-Fig S-4A-s.pdf
- New-Fig S6A-s.pdf
- __MACOSX/._New-Fig S6A-s.pdf
- New-Fig S1-with legend-1-s.pdf
- __MACOSX/._New-Fig S1-with legend-1-s.pdf
- New-Fig S-4C-with legend-s.pdf
- __MACOSX/._New-Fig S-4C-with legend-s.pdf
- New-Fig S5H-s.pdf
- __MACOSX/._New-Fig S5H-s.pdf
- New-Fig S-4B-s.pdf
- __MACOSX/._New-Fig S-4B-s.pdf
- New-Fig S6B-s.pdf
- __MACOSX/._New-Fig S6B-s.pdf
